# Supplementary material for: TaqMan® and HRM approaches for SNP genotyping in genetic traceability of musts and wines
Source: Curr Res Food Sci. 2024 Feb 22;8:100707. doi: 10.1016/j.crfs.2024.100707 (PMC10912045; doi:10.1016/j.crfs.2024.100707)
Supplement: Multimedia component 1 [file mmc1.xlsx]

## Sheet: Table S1
Table S1. Allelic profile of the cultivar-specific SNP markers selected for Arneris, Barbera and Dolcetto in 1857 grapevine accessions corresponding to 1493 unique genotypes.
Genotype name (sub-variety or specification)	SNPs specific for Arneis		SNPs specific for Barbera		SNPs specific for Dolcetto
	SNP_16408	SNP_6647	SNP_3356	SNP_15726	SNP_1722	SNP_87
	chrUn_11939751	chr16_2205363	cr13_13394546	chr9_2034464	chr11_14689872	chr1_11858923
Arneis	TT	AA	AG	CC
Arneis	TT	AA		CC	AA	GG
Arneis B. CVT15	TT	AA	AG	CC	AA	GG
Barbera	GT	AG	AA	AA	AA	GG
Barbera N.	GT	AG	AA	AA	AA	GG
Barbera N. 115	GT	AG	AA	AA	AA	GG
Barbera N. 17 BA	GT	AG	AA	AA	AA	GG
Barbera N. 171	GT	AG	AA	AA	AA	GG
Barbera N. AT 84	GT	AG	AA	AA	AA	GG
Barbera N. MI 34	GT	AG	AA	AA	AA	GG
Barbera N. OB 66	GT	AG	AA	AA	AA	GG
Dolcetto N.	GG	GG	AA	AC	GG	AA
Dolcetto	GG	GG	AA	AC	GG	AA
Dolcetto	GG	GG	AA	AC	GG	AA
Abbuoto	GG	AG	GG	CC	AA	GG
Abello	GG	GG	GG	CC	AA	AG
Achladi	GG	GG	GG	CC	AG	GG
Afredo Marchetti	GG	GG	GG	CC	AA	GG
Afus ali	GG	GG	GG	CC	AG	GG
Aghiorgitiko	GG	AG		CC	AA	GG
Aglianico antico	GG	GG	GG	CC	AA	GG
Aglianicone	GG	AG	GG	CC	AA	GG
Aglianicone del Cilento	GG	GG	GG	CC	AG	GG
Aidani mavro	GG	GG		CC	AA	GG
Alba imputotato	GG	GG		CC	AA	GG
Albana del paniere	GG	GG	GG	CC	AG	GG
Albanello	GG	GG	AG	CC	AA	GG
Albanina nera Bordini (questionable)	GG	GG	GG	CC	AA	AG
Albaranzeuli bianco	GG	GG		CC	AG	GG
Albarola	GG	GG	GG	CC	AA	GG
Albarola B.	GG	GG	GG	CC	AA	GG
Albarola Kihlgren B.	GG	GG	GG	CC	AA	GG
Aleatico	GG	GG	GG	CC	AA	GG
Aleatico	GG	GG	GG	CC	AA	GG
Aleatico	GG	GG	GG	CC	AA	GG
Alicante	GG	GG	GG		AA	GG
Alicante Bouschet	GG	GG	GG	CC	AA	GG
Alicante Bouschet	GG	GG	GG	CC	AA	GG
Alicante Bouschet	GG	GG	GG	CC	AA	GG
Alicante di Egua	GG	GG	GG	CC	AA	GG
Alionza	GG	GG	GG	AC	AA	GG
Ambror	GG	GG	GG	AC	AA	AG
Ancellotta	GG	AG	GG	CC
Ancellotta N.	GG	AG	GG	CC	AA	AA
Ansonica	GG	GG	GG	CC
Ansonica	GG	GG		CC	AA	GG
Antinello b.	GG	GG	GG	CC	AG	GG
Apirant (falso)	GG	GG	GG	AC	AA	GG
Arabese	GG	AG	GG	CC	AA	GG
Aramon	GG	GG	GG	AC	AA	GG
Arbanello	GG	GG	GG	CC	AA	GG
Argu mannu	GG	GG	AG	CC	AA	GG
Arilla b.	GG	GG		CC	AA	GG
Arsilico	GG	GG	GG	CC	AA	GG
Arvesiniadu	GG	GG	GG	CC	AA	GG
Asprinio n.	GG	GG	GG	CC	AG	GG
Asprino	GG	GG	GG	CC	AA	GG
Assyrtiko	GG	GG	GG	CC	AA	GG
Austegna n.	GG	GG	GG	CC	AA	GG
Avanà	GG	GG	AG	CC	AG	AG
Avanà N.	GG	GG	AG	CC	AG	AG
Avanà rosso mutazione	GG	GG	AG	CC	AG	AG
Avarengo	GG	GG		CC	AA	GG
Avarengo N.	GG	GG	AG	CC	AA	GG
Avgoustiatis	GG	GG		CC	AA	GG
Baco noir	GG	GG	GG	AA	AA	GG
Balzamino	GG	AG	AG	AC	AG	AG
Barbarossa (di Finale)	GG	GG	GG	CC	AG	GG
Barbarossa (Gallesio)	GG	GG	GG	CC	AG	GG
Barsaglina	GG	GG	GG	CC	AG	GG
Barsaglinaa	GG	GG	GG	CC	AG	GG
Becuet N., Persan N.	GG	GG	AG	CC	AA	AG
Bekari	GG	GG	GG	CC	AG	GG
Bellone	GG	GG		CC	AA	GG
Bermestia bianca	GG	GG	GG	CC	AG	AG
Bersigana	GG	GG	GG	AC	AA	GG
Bertille Seyve 1808	GG	GG	GG	CC	AG	AG
Bertille Seyve 4825	GG	GG	GG	CC	AA	AG
Berzamino	GG	GG	GG	CC	AA	GG
Berzamino	GG	GG	GG	CC	AA	GG
Bianca di Bellosguardo	GG	GG	GG	CC	AG	GG
Bianca di Vetrali	GG	GG	GG		AA	GG
Bianca la tintaa	GG	GG	GG	CC	AA	GG
Bianchetta marchigiana	GG	GG	GG	CC	AA	GG
Bianchetta trevigiana	GG	AG	AG	CC	AA	GG
Bianchetta Trevigiana	GG	AG	AG	CC	AA	GG
Bianchetto (di Saluzzo)	GG	GG	AG	CC	AA	GG
Bianco d'Alessano	GG	GG		AC	AA	GG
Bianco di Alessano	GG	GG			AA	GG
Biancolella	GG	GG	GG	CC	AA	GG
Biancone	GG	GG	GG	CC	AA	GG
Biancuzzo	GG	GG	GG	CC	AA	GG
Bibiola	GG	AG	AG	AC	AG	GG
Blanchias	GG	GG	GG	CC	AA	GG
Blatina	GG	AG	GG	CC	AG	GG
Blaufraenkisch	GG	GG	GG	AC	AA	GG
Bombino bianco	GG	GG	GG	CC	AA	GG
Bombino bianco	GG	GG	GG	CC	AA	GG
Bombino bianco	GG	GG		CC	AA	GG
Bombino bianco/Passerina	GG	GG	GG	CC	AA	GG
Bombino nero	GG	GG	AG	CC	AA	GG
Bombino nero	GG	GG	AG	CC	AA	GG
Bombino nero n.	GG	GG		CC	AA	GG
Bonamico	GG	GG		CC	AA	AG
Bonamicoa	GG	GG	GG	CC	AA	AG
Bonarda	GG	GG	GG	CC	AG	GG
Bonarda N.	GG	GG	GG	CC	AG	GG
Bonardina	GG	GG	GG	CC	AA	GG
Bonda	GG	GG	GG	CC	AA	AG
Boschera	GG	GG	GG	CC	AA	GG
Bosco	GG	GG	AG	CC	AA	GG
Bosco B.	GG	GG	AG	CC	AA	GG
Bracciola nera (false)	GG	GG	GG	CC	AG	GG
Brachetto (di Nizza)	GG	GG	AG	CC	AA	GG
Brachetto a grappolo lungo ( Roero)	GG	GG	GG	CC	AA	AG
Brachetto Migliardi	GG	AG	GG	CC	AA	GG
Brachetto Migliardi	GG	AG	GG	CC	AA	GG
Bragat rosa (Brachetto a grappolo lungo)	GG	GG	GG	CC	AA	AG
Brajdica bijela	GG	GG	AG	CC	AA	GG
Brambana	GG	AG	AG	CC	AG	AG
Brambana	GG	AG	AG	CC	AG	AG
Bubbia	GG	GG	GG	CC	AA	AG
Bubia	GG	GG	GG	CC	AA	AG
Burdin 4077	GG	GG	AG	CC	AA	GG
Burdin 4795	GG	GG	GG	AA	AA	GG
Burdin 7419	GG	GG	AG	AC	AG	GG
Bussanello	GG	GG	AG	AA	AA	GG
Cabernet franc	GG	AG	GG	CC
Cabernet franc	GG	AG		CC	AA	AG
Cabernet franc N.	GG	AG	GG	CC	AA	AG
Cabernet Sauvignon	GG	AG	GG	CC	AA	GG
Cabernet sauvignon	GG	AG	GG	CC	AA	GG
Cabernet sauvignon N	GG	AG	GG	CC	AA	GG
Cabrusina	GG	GG	GG	CC	AG	AG
Cacciò di Fermo nero	GG	GG	GG	CC	AA	GG
Caddiu	GG	GG	AG	CC	AA	AG
Cagambraga	GG	GG	GG	CC	AA	GG
Calabrese (Nero d'Avola)	GG	GG	GG	CC	AA	GG
Calabrese di Montenuovo	GG	GG	GG	CC	AA	GG
Caloria	GG	GG	GG	AC	AG	GG
Caloria	GG	GG	GG	AC	AG	GG
Caloriaa	GG	GG	GG	AC	AG	GG
Camputese	GG	GG	GG	CC	AA	GG
Canaiolo	GG	GG	GG	AC	AA	GG
Canaiolo nero	GG	GG	GG	AC	AA	GG
Canaiolo nero	GG	GG	GG	AC	AA	GG
Cannamelo n.	GG	AG		CC	AA	GG
Cannella nera	GG	GG	GG	CC	AA	GG
Cannonau (Garnacha tinta)	GG	GG	GG	AC	AA	GG
Capibianchi	GG	GG	GG	CC	AA	GG
Capretta	GG	GG	GG	CC	AA	GG
Cardin	GG	AG	AG	CC	AG	GG
Cardìn	GG	AG	AG	CC	AG	GG
Caricagiola (Aubun)	GG	GG	GG	CC	AA	AG
Carignan	GG	GG	GG	CC	AA	GG
Carignan (Mazuelo)	GG	GG	GG	CC	AA	GG
Carignano	GG	GG	GG	CC	AA	GG
Carmenère	GG	AG	GG	CC	AA	GG
Carraresa	GG	GG	GG	AC	AG	AG
Carraresaa	GG	GG	GG	AC	AG	AG
Carricante	GG	GG	GG	CC	AA	GG
Carricante	GG	GG	GG	CC	AA	GG
Casavecchia	GG	GG		CC	AA	GG
Castiglione di Bova	GG	GG		CC	AA	GG
Castiglione N.	GG	GG	AA	CC	AA	GG
Catarratto	GG	GG	GG	AC	AA	GG
Catarratto	GG	GG	GG		AA	GG
Catarratto bianco comune	GG	GG	GG	AC	AA	GG
Cavrara	GG	GG	GG	CC	AA	AG
Celtica	GG	GG	GG	AC	AA	AG
Centesimino	GG	GG	GG	CC	AA	GG
Cerasola n.	GG	GG	GG		AA	GG
Cesanese comune	GG	GG	GG	CC	AA	GG
Cesanese d'Affile	GG	GG	GG	CC	AA	GG
Chaouch	GG	GG	GG	CC	AA	GG
Chardonnay	GG	GG	AG	CC
Chardonnay	GG	GG		CC	AA	AG
Chardonnay B.	GG	GG	AG	CC	AA	AG
Charmont	GG	GG	GG	AC	AA	AG
Chasselas	GG	GG		AC	AA	GG
Chasselas B.	GG	GG	AG	AC	AA	GG
Chasselas cioutat	GG	GG	AG	AC	AA	GG
Chasselas moscato	GG	GG	AG	AC	AA	GG
Chasselas rouge	GG	GG	AG	AC	AA	GG
Chatus	GG	GG		CC	AA	AG
Chatus N.	GG	GG	GG	CC	AA	AG
Chelois	GG	GG	GG	CC	AG	GG
Chiavennasca bianca	GG	AG	AG	CC	AA	GG
Citronino	GG	GG	AG	CC	AA	GG
Cjanorie	GG	GG	GG	CC	AA	GG
Cjanorie	GG	GG	GG	CC	AA	GG
Cjavalgian	GG	AG	GG	CC	AA	GG
Clairette	GG	GG		AC	AA	GG
Clinton	GG	GG	GG	AC	AA	GG
Clinton (false)	GG	GG	GG	AC	AA	GG
Cocacciara	GG	GG	GG	CC	AA	GG
Coda di pecora	GG	GG	GG	CC	AA	GG
Codelunghe	GG	GG	GG	CC	AA	GG
Coglionara b.	GG	GG	GG	CC	AA	GG
Colatamurro	GG	GG	GG	CC	AA	GG
Colobel	GG	GG	GG	0	AG	AG
Colombana bianca	GG	GG	GG	CC	AA	GG
Colombana nera	GG	GG	GG	CC	AA	GG
Colorino	GG	GG	GG	AC	AA	AG
Colorino (Abrusco)	GG	GG	GG	AC	AA	AG
Corbeau	GG	GG		CC
Corbina	GG	GG	GG	AC	AG	GG
Cordenossa	GG	GG	AG	CC	AA	GG
Corinthe noir = Korinthiaki	GG	AA		CC
Corinto nero	GG	GG		CC	AA	GG
Corlaga	GG	GG	GG	AC	AG	GG
Cornacchia	GG	AG	GG	CC	AA	AG
Cornallin	GG	GG	AG	AC	AG	GG
Cornallin Rs.	GG	GG	AG	AC	AG	GG
Corniola	GG	GG	GG		AG	GG
Cortese	GG	GG	GG	AC	AA	AG
Cortese B.	GG	GG	GG	AC	AA	AG
Corvina	GG	AG	GG	CC	AG	GG
Corvinone	GG	AG	GG	CC	AG	GG
Couderc 25 (questionable)	GG	GG	GG	CC	AA	GG
Covra	GG	GG	GG	AC	AA	AG
Crepolino/Visparola	GG	GG	GG	CC	AA	GG
Croatina	GG	GG		AC	AG	GG
Croatina N.	GG	GG	GG	AC	AG	GG
Crovassa	GG	AG	AG	CC	AA	GG
Crovin (di Perti)	GG	GG	GG	CC	AA	AG
Cuneute	GG	GG	GG	CC	AA	GG
Cuneute	GG	GG	GG	CC	AA	GG
Damaschino	GG	GG	GG	CC	AG	GG
Dindarella	GG	AG	GG	CC	AA	GG
Diolinoir	GG	AG	AG	CC	AA	AG
Dolcetta	GG	GG	GG		AA	GG
Dolcetto bianco	GG	AG	AG	CC	AG	AG
Dorona di Venezia	GG	GG	GG	AC	AG	AG
Doux d'Henry	GG	AG	AG	CC	AG	GG
Doux d'Henry N.	GG	AG	AG	CC	AG	GG
Drupeggio	GG	GG	GG	CC	AA	GG
Durasa N.	GG	GG	AG	AC	AA	GG
Durella gentile	GG	GG	GG	CC	AG	AG
Durella gentilea1	GG	GG	GG	CC	AG	AG
Dureza	GG	AG	AG	CC	AA	AG
Durriese	GG	GG	AG	CC	AA	GG
Empibotte	GG	AG	AG	CC	AA	GG
Erbaluce	GG	GG	GG	CC	AG	AG
Erbaluce B.	GG	GG	GG	CC	AG	AG
Erbamat (Verdealbara)	GG	GG	GG	AC	AA	GG
Erbisedda (Carcajolo blanc)	GG	AG	GG	CC	AA	GG
Estellat	GG	GG	GG	AA	AA	GG
Falanghina	GG	GG		CC	AA	GG
Falanghina (Campi Flegrei)	GG	GG	GG	CC	AA	GG
Famoso	GG	GG	AG	AC	AG	GG
Famoso	GG	GG	AG	AC	AG	GG
Famoso marchigiano	GG	GG	AG	CC	AA	GG
Fertilia	GG	GG	GG	CC	AA	AG
Fiano	GG	GG	GG	CC	AA	GG
Fiano	GG	GG	GG	CC	AA	GG
Fiano	GG	GG		CC	AA	GG
Filucca	GG	AG	AA	AC	AA	GG
Fiorella	GG	GG			AA	GG
Fogarina	GG	GG	AG	AC	AA	GG
Fogarina	GG	GG	AG	AC	AA	GG
Foglia tonda	GG	GG	GG	CC	AA	GG
Forastera	GG	GG	GG	CC	AA	GG
Forcese	GG	GG	GG	CC	AA	GG
Forgiarin	GG	GG	GG	CC	AA	AG
Forgiarin	GG	GG	GG	CC	AA	AG
Fortana	GG	GG	GG	AC	AG	GG
Fortana	GG	GG	GG	AC	AG	GG
Francavidda b.	GG	GG	GG	CC	AA	GG
Franconia	GG	GG	GG	AC	AA	GG
Frappato	GG	GG	GG	CC	AA	GG
Frappato	GG	GG	GG	CC	AA	GG
Frediana bianca	GG	GG	AG	AC	AG	GG
Fredonia	GG	GG	GG	CC	AA	GG
Fubiano	GG	GG	GG	CC	AA	GG
Fumat	GG	GG	GG	CC	AA	AG
Fumin	GG	AG		AC	AG	GG
Fumin N.	GG	AG	GG	AC	AG	GG
Gabba volpe	GG	GG	GG	CC	AA	GG
Gabbavolpe	GG	GG	GG	CC	AA	GG
Gaglioppo	GG	GG	GG	CC	AA	GG
Gaglioppo	GG	GG	GG	CC	AA	GG
Gaglioppo	GG	GG	GG	CC	AA	GG
Galibert Coulondre 15-2	GG	GG	GG	CC	AG	GG
Galibert treblanc	GG	GG	GG	AC	AA	GG
Galicoul noir	GG	GG	AG	CC	AA	GG
Galicoul noir (Galibert 238-35) (=Lib.63)	GG	GG	AG	CC	AA	GG
Galletto rosa	GG	GG	GG	CC	AA	GG
Gallico n.	GG	GG	GG	CC	AA	GG
Gamay	GG	GG	AG	AC
Gamay	GG	GG		AC	AA	GG
Gamay Freaux	GG	GG	AG	AC	AA	GG
Gamay N.	GG	GG	AG	AC	AA	GG
Gamba di pernice (Gambarossa)	GG	AG	AG	AC	AA	GG
Gamba rossa N.	GG	AG	AG	AC	AA	GG
Gambugliana	GG	GG	GG	CC	AG	GG
Garanoir	GG	GG	AG	CC	AA	AG
Garganega	GG	GG	GG	AC	AA	GG
Garganega	GG	GG	GG	AC
Garganega	GG	GG		AC	AA	GG
Garganega B.	GG	GG	GG	AC	AA	GG
Gargola	GG	GG	GG	CC	AA	AG
Garnacha tinta	GG	GG	GG	AC	AA	GG
Garofana	GG	GG	GG	CC	AA	GG
Garofanaa1	GG	GG	GG	CC	AA	GG
Garofanata	GG	GG	AG	CC	AA	GG
Garro	GG	GG		CC	AG	AG
Geilweilerhof GA 48-12	GG	GG	GG	CC	AA	GG
Giosana b.	GG	GG	GG	CC	AA	GG
Glera	GG	GG	GG	CC	AA	GG
Glera	GG	GG	GG	CC	AA	GG
Glera	GG	GG	GG	CC	AA	GG
Glera B.	GG	GG	GG	CC	AA	GG
Gloria	GG	GG	GG	CC	AG	GG
Gouais blanc	GG	GG	GG	AC	AA	GG
Goustolidi	GG	GG	GG	AC	AG	GG
Gradino	GG	GG	GG	AC	AA	GG
Gradinoa1	GG	GG	GG	AC	AA	GG
Gran Rap neri	GG	GG	GG	AC	AA	GG
Grapariol	GG	GG	GG	CC	AA	GG
Grappolo grosso	GG	GG	AG	CC	AG	GG
Greca	GG	GG	GG	CC	AA	GG
Grecanico	GG	GG	GG		AA	GG
Greco (di Tufo)	GG	GG	GG	CC	AA	AG
Greco bianco	GG	GG	GG	CC
Greco Bianco	GG	GG		CC	AA	GG
Greco bianco (Guardavalle)	GG	GG	GG	CC	AA	GG
Greco di Rogliano	GG	GG		CC	AA	GG
Greco di Tufo	GG	GG	GG	CC	AA	AG
Greco di tufo	GG	GG		CC	AA	GG
Greco N del Lamentino	GG	GG	AA	CC	AA	GG
Greco N di Ferruzzano	GG	GG	AA	CC	AA	GG
Greco nero (di Verbicaro)	GG	GG	GG	CC	AA	GG
Grenache mutation	GG	GG	GG	AC	AA	GG
Grenache N.	GG	GG	GG	AC	AA	GG
Grero	GG	AG	AG	CC	AA	GG
Grilla b.	GG	GG	GG	CC	AA	GG
Grillo	GG	GG	GG	AC	AG	GG
Grillo	GG	GG	GG	AC	AG	GG
Grillo	GG	GG		AC	AG	GG
Grillo (omonimo)	GG	GG	GG	CC	AA	GG
Grisa nera	GG	AG	AG	CC	AA	GG
Grisa rousa	GG	GG	GG	CC	AG	GG
Groppello di Mocasina	GG	GG	AG	CC	AA	GG
Gros Manseng	GG	GG	GG	CC	AA	GG
Gruaio	GG	GG	AG	AC	AA	GG
Guardavalle	GG	GG	GG	CC	AA	GG
Guardavalle B	GG	GG	GG	CC	AA	GG
Guardavalle di San Marco	GG	GG		CC	AG	GG
Guarnaccia	GG	AG		CC	AA	GG
Guarnaccia (bianca)	GG	GG	GG	CC	AA	GG
Guarnaccino	GG	GG	GG	CC	AA	GG
Heptakilo	GG	GG		CC	AG	GG
Heunisch Weiss	GG	GG	GG	AC	AA	GG
Heunisch weiss	GG	GG	GG	AC	AA	GG
Honigler	GG	GG	GG	CC	AG	GG
Impigno b.	GG	GG	GG	CC	AA	GG
Incrocio Bruni 54	GG	GG	GG	CC	AA	GG
Incrocio Bruni 624	GG	GG	GG	CC	AA	GG
Incrocio Manzoni 2.15	GG	GG	GG	CC	AA	GG
Incrocio Manzoni 2-3	GG	GG	GG	CC	AA	GG
Invernenga	GG	GG	GG	AC	AG	GG
Inzolia	GG	GG	GG	CC	AA	GG
Isabella	GG	GG	GG	AC	AA	GG
Italica	GG	GG	GG	AC	AG	GG
Iusana	GG	GG		CC	AA	GG
Iuvarello	GG	GG			AA	GG
Katsakoulias	GG	GG	GG	CC	AG	GG
Klarnica	GG	GG	GG	CC	AG	GG
Korinthiaki	GG	AA	GG	CC	AA	GG
Korinthiaki N	GG	AA	GG	CC	AA	GG
Korintos	GG	GG	GG	CC	AA	GG
Kosinjot	GG	GG	GG	AC	AA	GG
Kotsifali	GG	GG		CC	AG	GG
Kratosija	GG	GG	GG	CC	AG	GG
Lacrima	GG	GG	GG	CC	AA	GG
Lacrima (di Morro d'Alba)	GG	GG	GG	CC	AA	GG
Lacrima Bianca	GG	GG	?	CC	AA	GG
Lacrima di Gallicchio	GG	GG	GG	CC	AA	GG
Lambrusco a foglia frastagliata	GG	GG	AG	AC	AG	GG
Lambrusco Benetti	GG	AG	GG	CC	AA	GG
Lambrusco d'German	GG	GG	AG	CC	AA	GG
Lambrusco di Fiorano	GG	GG	GG	AC	AA	AG
Lambrusco Grasparossa	GG	AG	GG	CC	AA	GG
Lambrusco Maestri	GG	GG		AC	AG	AG
Lambrusco Maestri N.	GG	GG	GG	AC	AG	AG
Lambrusco Marani	GG	GG		CC	AA	GG
Lambrusco Montericco	GG	GG	AG	CC	AA	GG
Lambrusco oliva	GG	AA	AG	CC	AA	AG
Lambrusco salamino	GG	GG	GG	CC	AA	GG
Lambrusco viadanese	GG	GG	GG	CC	AA	AG
Lampanzona	GG	GG	GG	CC	AA	GG
Lanzesa	GG	GG	GG	CC	AA	GG
Liatiko	GG	AG	GG	CC	AA	GG
Lievuso	GG	GG	GG	CC	AA	GG
Limnio	GG	GG		CC	AA	GG
Livornese/Rollo	GG	GG	GG	CC	AG	GG
Luadca	GG	AG	GG	CC	AA	AG
Luadcaa1	GG	AG	GG	CC	AA	AG
Lucignola	GG	GG	GG	CC	AA	GG
Lupeccio	GG	GG	GG	CC	AA	GG
Lupeccioa	GG	GG	GG	CC	AA	GG
Maceratino	GG	GG	GG	CC	AG	GG
Magliocco Canino	GG	GG		CC	AA	GG
Magliocco Dolce	GG	GG	AA	CC	AA	GG
Maiolica	GG	AG	GG	CC	AA	GG
Maiolica	GG	AG	GG	CC	AA	GG
Maiolina	GG	GG	AG	AC	AA	AG
Malagouzia	GG	GG	GG	CC	AA	GG
Malbech (Cot)	GG	GG	GG	CC	AA	AG
Malbo gentile	GG	GG	GG	AC	AA	GG
Maligia	GG	GG	AG	AC	AA	GG
Malvasia	GG	GG	GG	CC	AA	GG
Malvasia acino piccolo b.	GG	GG	GG	CC	AA	GG
Malvasia bianca	GG	GG	GG	AC	AA	GG
Malvasia bianca di Candia	GG	GG	GG	CC	AA	GG
Malvasia bianca di Candia	GG	GG	GG	CC	AA	GG
Malvasia bianca di Candia	GG	GG	GG	CC	AA	GG
Malvasia bianca di Candia B.	GG	GG	GG	CC	AA	GG
Malvasia bianca lunga	GG	GG	GG	CC	AG	GG
Malvasia bianca lunga	GG	GG	GG	CC	AG	GG
Malvasia bianca lunga	GG	GG	GG	CC	AG	GG
Malvasia bianca lunga	GG	GG	GG	CC	AG	GG
Malvasia del Chianti B.	GG	GG	GG	CC	AG	GG
Malvasia del Cilento	GG	GG	GG	CC	AG	GG
Malvasia del Lazio	GG	GG	GG	CC	AA	GG
Malvasia di Candia aromatica	GG	AG	GG	CC	AA	GG
Malvasia di Candia aromatica	GG	AG	GG	CC	AA	GG
Malvasia di Lipari	GG	GG	GG	CC	AG	AG
Malvasia di Lipari	GG	GG	GG	CC	AG	GG
Malvasia di Lipari B., Malvasia di Sardegna B.	GG	GG	GG	CC	AG	AG
Malvasia di Schierano	GG	AG	GG	CC	AA	GG
Malvasia di Schierano N.	GG	AG	GG	CC	AA	GG
Malvasia Istriana	GG	GG	AG	CC	AA	GG
Malvasia istriana	GG	GG	AG	CC
Malvasia istriana	GG	GG		CC	AA	GG
Malvasia moscata	GG	AG	GG	CC	AA	GG
Malvasia moscata B.	GG	AG	GG	CC	AA	GG
Malvasia n. di Lucania	GG	GG	GG	CC	AG	GG
Malvasia nera di Basilicata n.	GG	GG	GG	CC	AA	GG
Malvasia nera di Brindisi	GG	GG	GG	CC	AG	GG
Malvasia nera di Brindisi	GG	GG	GG	CC	AG	GG
Malvasia nera di Lecce	GG	GG	GG	CC	AG	GG
Mammolo	GG	GG	GG	AC	AG	GG
Mammolo apireno	GG	GG	GG	AC	AG	GG
Mammolo clone I-MAM-PA-1	GG	GG	GG	AC	AA	GG
Mammoloa	GG	GG	GG	AC	AA	GG
Mantonico B	GG	GG	?	?	AG	GG
Mantonico Bianco	GG	GG	GG	CC	AG	GG
Mantonico di Nigra	GG	GG	GG	CC	AA	GG
Mantonico N	GG	GG	GG	CC	AA	GG
Mantonico nero	GG	GG	GG	CC	AA	GG
Mantonico Pinto	GG	GG	GG	CC	AA	GG
Mantonicone	GG	GG	GG	CC	AA	GG
Manzoni bianco	GG	GG	GG	CC	AA	AG
Manzoni bianco	GG	GG	GG	CC	AA	AG
Manzoni bianco	GG	GG	GG	CC	AA	AG
Manzoni bianco	GG	GG	GG	CC	AA	AG
Manzoni bianco B.	GG	GG	GG	CC	AA	AG
Manzoni rosa	GG	GG	GG	CC	AA	GG
Marchione	GG	GG	GG	CC	AA	GG
Marchione	GG	GG	GG	CC	AA	GG
Maria	GG	GG	GG	CC	AA	GG
Marinello	GG	AG	AG	AC	AG	GG
Marinelloa1	GG	AG	AG	AC	AG	GG
Marsanne	GG	GG	GG	CC	AA	GG
Marselan	GG	GG	GG	CC
Marselan	GG	GG		CC	AA	GG
Marzemina bianca	GG	GG	GG	CC	AA	GG
Marzemina bianca	GG	GG	GG	CC	AA	GG
Marzemina bianca	GG	GG	GG	CC	AA	GG
Marzemina grossa	GG	GG	GG	CC	AA	AG
Marzemino	GG	GG	AG	CC	AA	AG
Marzemino	GG	GG	AG	CC	AA	AG
Marzemino N.	GG	GG	AG	CC	AA	AG
Maturano	GG	GG	GG	CC	AA	GG
Maturano bianco	GG	GG	GG	CC	AA	GG
Mavrodaphni	GG	GG	GG	AA	AA	GG
Melata	GG	GG	AG	CC	AA	GG
Mennavò	GG	GG		CC	AG	GG
Mennella Nera di Egua	GG	GG	GG	CC	AA	GG
Merlot	GG	AG	GG	CC
Merlot	GG	AG		CC	AA	GG
Merlot N.	GG	AG	GG	CC	AA	GG
Messinese b.	GG	GG	GG	CC	AG	GG
Minnella nera	GG	GG	GG	CC	AA	GG
Minutolo	GG	GG	GG	CC	AA	GG
Minutolo	GG	GG	GG	CC	AA	GG
Minutolo b.	GG	GG	GG	CC	AA	GG
Moissan	GG	GG	AG	AC	AG	AG
Molinara	GG	GG	AG	CC	AA	GG
Monica	GG	GG	AG	CC	AA	GG
Montanera (di Perosa)	GG	GG	AG	AC	AA	GG
Montepulciano	GG	GG	GG	CC	AG	GG
Montepulciano	GG	GG	GG	CC	AG	GG
Montepulciano	GG	GG		CC	AG	GG
Montepulciano N.	GG	GG	GG	CC	AG	GG
Montonico bianco	GG	GG	GG	AC	AA	GG
Montonico bianco	GG	GG	GG	AC	AA	GG
Montonico bianco	GG	GG	GG	AC	AA	GG
Morgentino	GG	GG	GG	AC	AA	GG
Mornasca, Ammaccaferro	GG	GG	GG	CC	AA	GG
Moscatello selvatico	GG	GG	GG	CC	AG	GG
Moscatellone bianco	GG	GG	GG	CC	AA	GG
Moscato di Alessandria	GG	GG	GG	CC	AG	GG
Moscato di Scanzo	GG	GG	AG	CC	AA	AG
Moscato di Scanzo	GG	GG	AG	CC	AA	AG
Moscato rosa	GG	GG	GG	CC	AA	GG
Moschofilero	GG	GG	GG	AA	AA	GG
Mostosa	GG	GG	GG	CC	AA	GG
Mostosa	GG	GG	GG	CC	AA	GG
Mourvedre	GG	GG	GG	CC	AA	GG
Mourvèdre	GG	GG		CC	AA	GG
Mulinè	GG	GG	GG	CC	AG	GG
Müller Thurgau	GG	GG	AG	CC	AA	AG
Muscat de St. Christol (Galibert 255-43)	GG	GG	GG	CC	AA	GG
Muscat reine des vignes	GG	GG	AG	CC	AG	GG
Muscatiddruni bianco	GG	GG	GG	CC	AA	GG
Muskat Uzbekinstanskii	GG	GG	GG	AC	AA	GG
Nasco	GG	GG	GG	CC	AG	GG
Nebbiolo falso di Dronero	GG	AG	AG	CC	AG	GG
Negretta (Megliorandi 2013) (questionable)	GG	AG	AG	CC	AA	AG
Negro amaro	GG	GG	GG	CC	AA	GG
Negro amaro	GG	GG	GG	CC	AA	GG
Negroamaro	GG	GG	GG	CC	AA	GG
Negrodolce	GG	GG	GG	CC	AA	GG
Negrodolce (Bergamini et al., 2012)	GG	GG	GG	CC	AA	GG
Negrodolce n.	GG	GG	GG	CC	AA	GG
Nehelescol	GG	GG	GG	CC	AA	GG
Ner d'ala	GG	GG	AG	AC	AG	AG
Ner d'Ala N.	GG	GG	AG	AC	AG	AG
Nerello	GG	GG	GG	CC	AA	GG
Nerello campano	GG	GG	GG	CC	AA	GG
Nerello cappuccio	GG	GG		CC	AA	GG
Nerello Lamezia	GG	GG	GG	CC	AA	GG
Nerello Mascalese	GG	GG	GG	CC	AA	GG
Nerello mascalese	GG	GG	GG	CC	AA	GG
Nerello mascalese	GG	GG	GG	CC	AA	GG
Neretta cuneese	GG	AG	GG	CC	AA	AG
Neretta cuneese N.	GG	AG	GG	CC	AA	AG
Neretto duro (Balau)	GG	AG	AG	CC	AA	GG
Neretto duro (Balau)	GG	AG	AG	CC	AA	GG
Neretto gentile	GG	AG	GG	AC	AA	AG
Nero d Avola	GG	GG	GG	CC	AA	GG
Nero d'Avola	GG	GG	GG	CC	AA	GG
Nero di Gonzaga	GG	GG	AG	CC	AG	GG
Nieddera	GG	GG		CC	AA	AG
Nieddu Mannu	GG	GG	AG	CC	AG	GG
Nigrut	GG	GG	AG	CC	AA	GG
Notardomenico	GG	GG	GG	AC	AA	GG
Notardomenico n.	GG	GG	GG	CC	AA	GG
Nuragus	GG	GG	AG	CC	AA	AG
Occhi di Lepre	GG	GG	GG	CC	AA	GG
Occhio nero	GG	GG	GG	CC	AA	GG
Olivella campana	GG	GG		CC	AA	GG
Olivella di Caggiano	GG	GG		CC	AA	GG
Orisi	GG	GG	GG	CC	AA	GG
Orpicchio	GG	GG	GG	AC	AA	GG
Orpicchioa	GG	GG	GG	AC	AA	GG
Orsina	GG	GG	GG	CC	AA	GG
Orsolina	GG	GG	AG	AC	AA	GG
Ortrugo	GG	AG	AA	AC	AA	GG
Paglione	GG	GG	AG	CC	AA	GG
Palomba (Uva Carrieri)	GG	GG	GG	CC	AA	GG
Palomba nera	GG	GG	AG	CC	AA	GG
Pampanaro	GG	GG	GG	CC	AA	GG
Pampanuto	GG	GG	GG	CC	AA	GG
Paolina	GG	GG	AG	CC	AA	GG
Parmisana	GG	GG	GG	CC	AA	GG
Passau	GG	GG	AG	AC	AG	AA
Passau	GG	GG	AG	AC	AG	AA
Pate noir	GG	GG	GG	AC	AA	GG
Pattaresca	GG	GG	AG	CC	AG	GG
Pecorello	GG	GG		CC	AA	GG
Pecorello	GG	GG	AG	CC	AA	GG
Pecorello San Marco	GG	GG	GG	CC	AA	GG
Pecorino	GG	GG	GG	CC	AA	GG
Pecorino	GG	GG	GG	CC	AA	GG
Pedilongo	GG	GG	GG	CC	AA	GG
Pedro Ximenez	GG	GG	AG	CC	AG	GG
Pelagos	GG	AG	AG	CC	AA	GG
Pelaverga	GG	GG	AG	CC	AA	GG
Pelaverga N.	GG	GG	AG	CC	AA	GG
Pelena	GG	GG	GG	CC	AA	GG
Pergolo	GG	GG	GG	CC	AA	GG
Perla dei vivi	GG	GG	GG	CC	AG	GG
Perla di Csaba	GG	GG	AG	AC	AA	GG
Perricone	GG	GG	GG	CC	AG	GG
Perricone	GG	GG		CC	AG	GG
Petit Bouschet	GG	GG	GG	AC	AA	GG
Petit Manseng	GG	GG	GG	CC	AA	AG
Petit Manseng	GG	GG	GG	CC
Petit manseng	GG	GG		CC	AA	AG
Petit Verdot	GG	GG	AG	CC	AA	GG
Petit Verdot	GG	GG	AG	CC
Petit verdot	GG	GG		CC	AA	GG
Petrera Nera	GG	GG		CC	AA	GG
Petrera nera n.	GG	GG		CC	AA	GG
Pezzola	GG	GG	GG	CC	AG	GG
Piccola nera	GG	GG	GG	AC	AA	GG
Piciule	GG	GG	AG	CC	AA	GG
Picolit	GG	GG	GG	CC
Picolit	GG	GG		CC	AA	AG
Pie di palombo	GG	AG		CC	AA	GG
Piedirosso	GG	GG		CC	AG	GG
Piedirosso del Vesuvio	GG	AG		CC	AA	GG
Pignola	GG	GG	GG	CC	AA	GG
Pignolo	GG	GG	GG	CC	AA	GG
Pignolo	GG	GG	GG	CC	AA	GG
Pinella	GG	GG	AG	AC	AA	GG
Pinot	GG	GG	AG	CC	AA	AG
Pinot	GG	GG	AG	CC	AA	AG
Pinot	GG	GG	AG	CC	AA	AG
Pinot	GG	GG	AG	CC	AA	AG
Pinot nero N.	GG	GG	AG	CC	AA	AG
Pinot noir	GG	GG	?	CC
Pinot noir	GG	GG		CC	AA	GG
Plassa	GG	GG	AG	CC	AA	GG
Plavina	GG	GG	GG	CC	AG	GG
Pollera nera	GG	GG	GG	CC	AA	GG
Pollera nera N.	GG	GG	GG	CC	AA	GG
Polposa	GG	GG	GG	CC	AG	GG
Porcina nera	GG	GG	GG	CC	AA	GG
Prié rouge	GG	GG	GG	CC	AG	GG
Prié rouge Rs.	GG	GG	GG	CC	AG	GG
Primitivo	GG	GG	GG	CC	AG	GG
Primitivo	GG	GG		CC	AG	GG
Primitivo del Cilento	GG	GG	GG	CC	AG	GG
Primitivo N. Crljenak kaštelanski 6 (LaNotte)	GG	GG	GG	CC	AG	GG
Primitivo N. Malorgio 7 C5 18L	GG	GG	GG	CC	AG	GG
Primitivo N. Muscio 6 C5 21H 1250	GG	GG	GG	CC	AG	GG
Primitivo N. Zinfandel A	GG	GG	GG	CC	AG	GG
Prugnolino	GG	AG	GG	AC	AA	GG
Prugolinoa	GG	AG	GG	AC	AA	GG
Prunesta	GG	AG	?	CC	AA	GG
Prunesta di Locri	GG	AG	AG	CC	AA	GG
Prunesta nera	GG	GG	GG	CC	AA	GG
Prunestra	GG	GG	GG	CC	AA	GG
Quagliano	GG	GG	AG	CC	AA	GG
Quagliano (Bouteillan)	GG	GG	AG	CC	AA	GG
Quagliano N.	GG	GG	AG	CC	AA	GG
Quattro rappi	GG	GG	GG	CC	AA	GG
Ragusano	GG	GG	GG	CC	AA	GG
Rapallino	GG	GG	GG	CC	AG	GG
Recantina	GG	GG	AG	CC	AA	GG
Refosco Bianco	GG	GG	GG	CC	AG	GG
Refosco dal peduncolo rosso	GG	GG	AG	CC	AA	AG
Refosco dal peduncolo rosso	GG	GG	AG	CC	AA	AG
Refosco dal Peduncolo Rosso	GG	GG	AG	CC	AA	AG
Refosco nostrano	GG	GG	GG	CC	AA	GG
Refosco Nostrano	GG	GG	GG	CC	AA	GG
Regina	GG	GG	GG	CC	AG	GG
Regina B.	GG	GG	GG	CC	AG	GG
Reliquia bianca	GG	GG	GG	CC	AA	GG
Riesling	GG	GG		CC	AA	GG
Riesling italico	GG	GG	GG	AC	AA	GG
Riesling Italico	GG	GG	GG	AC
Riesling italico	GG	GG		AC	AA	GG
Riesling Weiss	GG	GG	GG	CC	AA	GG
Riesling weiss	GG	GG	GG	CC	AA	GG
Roditis	GG	GG	GG	CC	AA	GG
Rohrtraube blaurot	GG	GG	AG	AC	AA	GG
Rollo	GG	GG	GG	CC	AG	GG
Rollo B.	GG	GG	GG	CC	AG	GG
Rondinella	GG	AG	GG	CC	AG	GG
Rosa Barni	GG	AG	GG	CC	AA	GG
Rossa (Abbadia Lariana)	GG	GG	GG	CC	AA	GG
Rossa di Moico	GG	GG		CC	AA	GG
Rossa di San Nicola	GG	GG	GG	CC	AA	GG
Rossara toscana	GG	GG	GG	CC	AG	GG
Rossara toscanaa	GG	GG	GG	CC	AG	GG
Rossese (Tibourin)	GG	AG	GG	CC	AA	GG
Rossese di S. Biagio	GG	GG	GG	CC	AG	GG
Rossese N.	GG	AG	GG	CC	AA	GG
Rosso antico	GG	GG	GG	CC	AA	GG
Rossola verde	GG	AG	AG	CC	AA	GG
Rossola Veron	GG	GG	GG	CC	AA	GG
Roussane	GG	GG	GG	CC	AA	GG
Ruacit	GG	GG	AG	CC	AA	GG
Ruggine	GG	GG	GG	CC	AA	AG
Ruzzese	GG	GG	GG	AC	AA	GG
Ruzzese	GG	GG	GG	AC	AA	GG
Sagrantino	GG	GG		CC	AA	GG
Sagrestana	GG	GG	GG	CC	AA	AG
San Lorenzo	GG	GG		AC	AA	GG
San Lorenzoa1	GG	GG	GG	CC	AA	GG
San Michele	GG	GG	AG	AC	AA	GG
San Nicola n.	GG	GG	GG		AA	GG
San Pietro	GG	AG	GG		AA	GG
Sanforte	GG	AG	GG	CC	AA	GG
SANG 51A	GG	GG	GG	CC	AA	GG
SANG CTR	GG	GG	GG	CC	AA	GG
Sangiovese	GG	GG	GG	CC	AA	GG
Sangiovese	GG	GG	GG	CC	AA	GG
Sangiovese	GG	GG	GG	CC	AA	GG
Sangiovese	GG	GG	GG	CC	AA	GG
Sangiovese	GG	GG	GG	CC	AA	GG
Sangiovese R10 (apireno)	GG	GG	GG	CC	AA	GG
Sangiovese apireno Corinto nero	GG	GG	GG	CC	AA	GG
Sangiovese apireno Termarina nera	GG	GG	GG	CC	AA	GG
Sangiovese campano	GG	GG	GG	CC	AA	GG
Sangiovese N R10	GG	GG	GG	CC	AA	GG
Sanguinella b.	GG	GG	GG	CC	AA	GG
Sant Antonio	GG	AG		CC	AG	GG
Santa Sofia b.	GG	GG		CC	AA	GG
Sauvignon	GG	GG	GG	CC	AA	GG
Sauvignon	GG	GG	GG	CC	AA	GG
Sauvignon	GG	GG	GG	CC	AA	GG
Sauvignon blanc	GG	GG	GG	CC	AA	GG
Sauvignon rossoa1	GG	GG	GG	CC	AA	GG
Sauvignonasse, Tocai friulano B.	GG	GG	AG	CC	AA	GG
Savagnin	GG	GG	GG	CC	AA	GG
Schiava nera (false)	GG	GG	GG	CC	AG	AG
Schiava nera toscanaa	GG	GG	GG	CC	AG	AG
Schioppettino	GG	GG	AG	CC	AA	GG
Schioppettino	GG	GG	AG	CC	AA	GG
Sciaccarello and Termarina	GG	GG	GG	AC	AG	GG
Sciaglin	GG	GG	GG	CC	AA	GG
Sconosciuta 3 Fresonara	GG	GG	AG	AC	AG	GG
Sconosciuta Cascina Motta	GG	GG	AG	AC	AG	GG
Scrocchiona	GG	GG	GG	AC	AA	GG
Seibel 19881	GG	GG	GG	AA	AA	AG
Seinoir	GG	GG	GG	CC	AA	GG
Semidano	GG	GG		CC
Semillion	GG	AG	GG	CC	AA	GG
Semillon	GG	AG	GG	CC
Seyve Villard 12-347	GG	GG	AG	CC	AA	GG
Seyve Villard 12-390	GG	GG	GG	CC	AA	GG
Seyve Villard 23-512	GG	GG	AG	0	AA	AG
Seyve Villard 29-399	GG	GG	AG	AA	AA	AG
Seyve Villard 29-522	GG	GG	AG	CC	AA	AG
Sgranarella	GG	GG	GG	CC	AA	AG
Signurina	GG	GG	GG		AG	GG
Siora	GG	GG	AG	CC	AA	GG
Sirio	GG	AG	AG	CC	GG	AG
Somarello	GG	GG	GG	AC	AA	GG
Somarello rosso	GG	GG	GG	AC	AA	GG
Stampacavallo	GG	GG	GG	CC	AA	GG
Stephidampelos	GG	AG	GG	CC	AG	GG
Strinto porcino	GG	GG		CC	AA	GG
Sultanina	GG	GG	GG	AC	AA	AG
Sultanina	GG	GG	GG	AC	AA	AG
Susumaniello n.	GG	GG		CC	AA	GG
Sylvaner Verde	GG	GG	AG	CC	AA	GG
Sylvaner verde	GG	GG	AG	CC	AA	GG
Syrah	GG	AG	AG	CC	AA	AG
Syrah	GG	AG	AG	CC
Syrah	GG	AG		CC	AA	AG
Tadone di Saluzzo 1	GG	AG	AG	CC	GG	GG
Tadone di Saluzzo 2	GG	AG	AG	CC	AG	GG
Tamjanika crna (Moscato rosa)	GG	GG	GG	CC	AA	GG
Tazzelenghe	GG	GG	GG	AC	AG	GG
Tazzelenghe	GG	GG	GG	AC	AG	GG
Teinturier ad acino rotondo	GG	GG	AG	CC	AA	AG
Teinturier ad acino rotondo	GG	GG	AG	CC	AA	AG
Teinturier; Teinturier du Cher	GG	GG	AG	CC	AA	AG
Tempranillo	GG	GG		CC	AA	GG
Tempranillo N.	GG	GG	GG	CC	AA	GG
Tenerone	GG	GG	GG	AC	AA	GG
Teran	GG	GG		CC	AA	GG
Terbash	GG	GG	AG	CC	AA	AG
Termarina (Sciaccarello)	GG	GG	GG	AC	AG	GG
Termarina bianca	GG	GG	GG	CC	AA	GG
Termarina bianca o Passeretta	GG	GG	GG	CC	AA	GG
Termarina bianco (apireno)	GG	GG	GG	CC	AA	GG
Teroldego	GG	GG	AG	CC	AA	AG
Teroldego	GG	GG	AG	CC	AA	AG
Teroldego	GG	GG	AG	CC	AA	AG
Teroldego N.	GG	GG	AG	CC	AA	AG
Terrano	GG	GG	AG	CC	AA	GG
Terrano	GG	GG	AG	CC	AA	GG
Terzi 100.31	GG	GG	GG	AC	AA	GG
Terzi 97.46	GG	GG	GG	0	AA	GG
Tintoria Lloyd	GG	GG	AG	CC	AA	AG
Tocai Friulano	GG	GG	AG	CC	AA	GG
Tocai friulano (Sauvignonasse)	GG	GG	AG	CC	AA	GG
Toccarino	GG	GG	AG	CC	AA	GG
Toccarino	GG	GG		CC	AA	GG
Tognona	GG	GG	GG	CC	AA	GG
Torbato	GG	GG	GG	CC	AG	GG
Torella	GG	GG	GG	CC	AA	GG
Tosca bianca	GG	AG	GG	AC	AA	GG
Totmur	GG	GG	GG	AC	AA	GG
Trakia ilkeeren	GG	AG	GG	CC	AA	GG
Traminer	GG	GG	GG	CC	AA	GG
Traminer aromatico	GG	GG	GG	CC	AA	GG
Trebbiano abruzzese	GG	GG	GG	CC	AA	GG
Trebbiano abruzzese B.	GG	GG	GG	CC	AA	GG
Trebbiano antico	GG	GG	GG		AA	GG
Trebbiano giallo	GG	GG	GG	CC	AG	GG
Trebbiano perugino	GG	GG	GG	AC	AA	GG
Trebbiano romagnolo	GG	AG	GG	CC	AA	GG
Trebbiano toscano	GG	GG	GG	CC	AA	GG
Trebbiano toscano	GG	GG	GG	CC	AA	GG
Trebbiano toscano	GG	GG	GG	CC	AA	GG
Trebbiano toscano B.	GG	GG	GG	CC	AA	GG
Trecisti nero n.	GG	GG	GG	CC	AG	GG
Trnjak	GG	GG	GG	CC	AG	GG
Truccanosa	GG	GG	GG	CC	AA	GG
Tuccanese n.	GG	GG	GG	CC	AA	GG
Turchetta	GG	GG	AG	CC	GG	AG
Ucelut	GG	GG	AG	CC	AA	GG
Ugillina	GG	GG	GG	CC	AG	GG
Uva bianca	GG	GG	GG	CC	AA	GG
Uva bianca antica di Sangineto	GG	GG		CC	AA	GG
Uva Casasco	GG	GG	GG	AC	AA	GG
Uva d’oro bianca	GG	GG	GG	AC	AA	GG
Uva del Fantini	GG	GG	GG	CC	AA	GG
Uva della macchia	GG	GG	GG	CC	AA	GG
Uva della Scala	GG	GG	GG	?	AG	GG
Uva di Troia	GG	GG	GG	CC	AA	GG
Uva di Troia	GG	GG	GG	CC	AA	GG
Uva di Troia	GG	GG		CC	AA	GG
Uva nera tosta	GG	GG	GG	CC	AA	GG
Uva rara	GG	GG	GG	CC	AG	AG
Uva rara N.	GG	GG	GG	CC	AG	AG
Uva rara n.	GG	GG	GG	CC	AG	GG
Uva rosa antica	GG	AG		CC	AA	GG
Uva ruggia	GG	GG	GG	CC	AG	GG
Uva sacra	GG	GG	GG	CC	AA	GG
Uva Tosca	GG	GG	GG	CC	AG	GG
Vaccaro	GG	GG	GG	CC	AA	GG
Valentino	GG	GG	AG	AC	AG	AA
Vartzami	GG	GG	GG		AA	GG
Vega	GG	GG	AG	CC	AA	GG
Veltliner gruener	GG	GG	GG	CC	AA	GG
Venere	GG	GG	GG	CC	AA	AG
Verdana	GG	GG		CC	AG	GG
Verdea	GG	GG		CC	AG	GG
Verdeca (Lagorthi)	GG	GG	GG	CC	AA	GG
Verdelet	GG	GG	GG	AC	AA	GG
Verdicchio	GG	GG	GG	CC	AA	GG
Verdicchio B.	GG	GG	GG	CC	AA	GG
Verdicchio bianco	GG	GG	GG	CC	AA	GG
Verdina	GG	GG	GG	CC	AA	GG
Verdiso	GG	AG		CC	AG	GG
Verduzzo friulano	GG	GG	GG	CC	AG	AG
Verduzzo Friulano	GG	GG		CC	AG	AG
Verduzzo trevigiano	GG	GG	GG	CC	AA	AG
Vermentino nero	GG	GG		AC	AA	GG
Vermentino neroa	GG	GG	GG	AC	AA	GG
Vernaccia di Oristano (Spergola)	GG	GG	GG	CC	AA	GG
Vernaccia di Oristano B.	GG	GG	GG	CC	AA	GG
Vernaccia di S. Gimignano	GG	GG	AG	AC	AA	GG
Vernaccia di San Gimignano	GG	GG		AC	AA	GG
Vernaccia nera	GG	GG	GG	CC	AA	GG
Vernaccia nera grossa	GG	AG	GG	AC	AA	GG
Vernaccina	GG	GG	AG	CC	AA	GG
Vespaiola	GG	GG	GG	CC	AA	GG
Vien de Nus	GG	AA	AG	AC	AA	GG
Vien de Nus N.	GG	AA	AG	AC	AA	GG
Vilana	GG	GG		CC	AA	GG
Villaris	GG	GG	GG	CC	AA	GG
Vinoso Rosso	GG	GG	GG	CC	AA	GG
Viognier	GG	AG	GG	CC	AA	GG
Viognier	GG	AG	GG	CC	AA	GG
Viognier	GG	AG	GG	CC	AA	GG
Visparola	GG	GG	GG	CC	AA	GG
Vite di Roteglia	GG	GG	GG	CC	AG	GG
Vitouska	GG	GG	GG	CC	AG	GG
Vitouska	GG	GG	GG	CC	AG	GG
Vitouska	GG	GG	GG	CC	AG	GG
Vitovska grganja	GG	GG	AG	AC	AA	GG
Vitrarolo	GG	GG	GG	CC	AA	GG
Volovnik	GG	GG	GG	CC	AG	GG
Vranac	GG	GG		CC	AA	GG
Vuillermin	GG	AG	GG	AC	AG	GG
Vulpea	GG	GG	AG	CC	AA	GG
Vulpea	GG	GG	AG	CC	AA	GG
Wildbacher spätblau	GG	GG	GG	AA	AA	GG
Xinomavro	GG	GG	GG	AA	AA	GG
Zagarese di Puglia n.	GG	GG	GG		AA	GG
Zanello	GG	AG	AG	CC	AA	GG
Zibibbo	GG	GG	GG	CC	AG	GG
Zibibbo (Moscato d'Alessandria)	GG	GG	GG	CC	AG	GG
Zibibbo Fortunato	GG	GG	GG	CC	AG	GG
Zilavka	GG	GG		CC	AG	GG
Zunek	GG	GG	GG	CC	AA	GG
Aghedene	GT	GG	AG	CC	AA	GG
Aghedene	GT	GG	AG	CC	AA	GG
Aglianico	GT	GG	GG	CC	AA	GG
Aglianico	GT	GG	GG	CC	AA	GG
Aglianico calabrese	GT	GG	GG	CC	AA	GG
Aglianico N.	GT	GG	GG	CC	AA	GG
Aglianicone di Cardile	GT	GG	GG	CC	AA	GG
Albana	GT	GG	GG	CC	AA	AG
Albana	GT	GG	GG	CC	AA	AG
Albarossa	GT	AG	AG	AC	AA	GG
Albarossa N.	GT	AG	AG	AC	AA	GG
Baratuciàt	GT	GG	GG	AC	AA	GG
Baratuciàt B.	GT	GG	GG	AC	AA	GG
Barbarossa 64 (Uva rèina)	GT	GG	GG	AC	AG	GG
Barbarossa piemontese	GT	GG	GG	AC	AG	GG
Barbassese	GT	GG	GG	CC	AG	GG
Barbera bianca	GT	GG	GG	CC	AA	AG
Barbera bianca B.	GT	GG	GG	CC	AA	AG
Bianca Ferretti	GT	AG	GG	AC	AA	GG
Bigolona	GT	GG	GG	AC	AG	GG
Bordò	GT	AG	GG	CC	AA	GG
Bottagera	GT	AG	AG	CC	AA	GG
Brachetto	GT	GG		CC	AA	GG
Brachetto (Brachetto d'Acqui) N.	GT	GG	GG	CC	AA	GG
Bressana	GT	AG	AG	CC	AA	GG
Brugnola	GT	AA	GG	CC	AG	AG
Bubbierasco	GT	AG	GG	CC	AA	GG
Bundula	GT	AG	GG	CC	AA	AA
Canina nera	GT	AA	AG	CC	AA	AG
Cascarolo	GT	GG	GG	AC	AA	GG
Cascarolo	GT	GG	GG	AC	AA	GG
Ciliegiolo	GT	GG	GG	CC	AA	GG
Ciliegiolo	GT	GG	GG	CC
Ciliegiolo	GT	GG		CC	AA	GG
Ciliegiolo N.	GT	GG	GG	CC	AA	GG
Cividin	GT	AG	GG	CC	AA	GG
Cividin	GT	AG	GG	CC	AA	GG
Coda di volpe	GT	GG	GG	CC	AA	GG
Coda di volpe bianca	GT	GG		CC	AA	GG
Cornarea	GT	GG	AG	AC	AA	GG
Cornarea	GT	GG	AG	AC	AA	GG
Cremin	GT	GG	GG	CC	AA	AG
Curvin	GT	AG	AG	CC	AA	AG
Diretto	GT	GG	GG	CC	AG	GG
Dolciame	GT	GG	GG	AC	AA	GG
Dugmore seedling (M.Amburgo mutation)	GT	GG	GG	CC	AG	GG
Ervi	GT	GG	AG	AA	AA	GG
Fava	GT	GG	GG	CC	AA	GG
Favorita B.	GT	AG	GG	CC	AA	GG
Forsellina	GT	AG	GG	CC	AA	AG
Fortana	GT	AG	GG	CC	AA	AG
Freisa	GT	GG		CC	AA	AG
Freisa N.	GT	GG	GG	CC	AA	AG
Glera lunga	GT	GG	AG	CC	AA	GG
Grechetto (di Orvieto)	GT	GG	AG	CC	AG	GG
Grechetto bianco	GT	GG	AG	CC	AG	GG
Grignolino	GT	GG		CC	AA	GG
Grignolino N.	GT	GG	GG	CC	AA	GG
Incrocio Terzi n.1	GT	GG	AG	AC	AA	GG
Italia B.	GT	GG	GG	CC	AG	GG
Kerner	GT	GG		CC	AA	GG
Lagrein	GT	GG		CC	AG	AG
Lambrusca di Alessandria	GT	GG	AG	CC	AA	GG
Lambrusca di Alessandria N.	GT	GG	AG	CC	AA	GG
Lambrusco di Sorbara	GT	GG		CC	AG	AG
Luglienga bianca (Lignan)	GT	GG	GG	CC	AG	AG
Lugliesa toscanaa	GT	GG	GG	CC	AG	AG
Lumassina	GT	AG		CC	AA	GG
Lumassina B.	GT	AG	GG	CC	AA	GG
Malvasia aromatica di Parma	GT	AG	GG	CC	AA	GG
Malvasia di Casorzo	GT	GG	AG	CC	AA	GG
Malvasia di Casorzo N.	GT	GG	AG	CC	AA	GG
Malvasia di Parma	GT	AG	GG	CC	AA	GG
Malvasia nera lunga	GT	AG	GG	CC	AA	AG
Malvasia nera lunga N.	GT	AG	GG	CC	AA	AG
Manzoni moscato	GT	GG	GG	CC	AG	AG
Maor	GT	GG	GG	CC	AA	GG
Mayolet	GT	AG	AG	CC	AG	GG
Mayolet Rs.	GT	AG	AG	CC	AG	GG
Millegusti	GT	GG	AG	CC	AG	AG
Mocula	GT	GG	AG	CC	AA	GG
Moradella	GT	AG	AG	AC	AA	GG
Moradella	GT	AG	AG	AC	AA	GG
Moscato Alchia1	GT	GG	GG	CC	AA	GG
Moscato bianco	GT	GG	GG	CC	AA	GG
Moscato bianco	GT	GG	GG	CC	AA	GG
Moscato bianco	GT	GG	GG	CC	AA	GG
Moscato bianco 51	GT	GG	GG	CC	AA	AG
Moscato bianco B.	GT	GG	GG	CC	AA	GG
Moscato bianco B. apirena	GT	GG	GG	CC	AA	GG
Moscato d'Amburgo	GT	GG	GG	CC	AG	GG
Moscato d'Amburgo	GT	GG	GG	CC	AG	GG
Moscato di Parma	GT	AG	GG	CC	AA	GG
Moscato giallo	GT	GG	GG	CC	AA	GG
Moscato giallo	GT	GG		CC	AA	GG
Moscato nero d'Acqui N.	GT	GG	AG	AC	AA	GG
Moscato nero di Acqui	GT	GG	AG	AC	AA	GG
Moscato nero di Aqui	GT	GG	AG	AC	AA	GG
Moscato violetto (Muscat rouge de Madère)	GT	GG	GG	CC	AA	GG
Moscato violettoa	GT	GG	GG	CC	AA	GG
Moschato mavro	GT	GG	GG	CC	AA	GG
Moschomavro	GT	GG	GG		AA	GG
Moscianello	GT	GG	GG	CC	AA	GG
Muscat rouge de Madere	GT	GG	GG	CC	AA	GG
Nascetta	GT	AG	AG	CC	AA	GG
Nascetta B.	GT	AG	AG	CC	AA	GG
Nebbiera	GT	AG	AG	AC	AA	AG
Nebbiolo	GT	AG	GG	CC	AA	GG
Nebbiolo 217	GT	AG	AG	CC	AA	GG
Nebbiolo N. Bolla CVT 191	GT	AG	GG	CC	AA	GG
Nebbiolo N. Michet CVT 71	GT	AG	GG	CC	AA	GG
Nebbiolo N. 142	GT	AG	GG	CC	AA	GG
Nebbiolo N. 230 Cordero	GT	AG	GG	CC	AA	GG
Nebbiolo N. 423	GT	AG	GG	CC	AA	GG
Nebbiolo N. Bolla CVT 260	GT	AG	GG	CC	AA	GG
Nebbiolo N. Chiavennasca 12	GT	AG	GG	CC	AA	GG
Nebbiolo N. Chiavennasca 21	GT	AG	GG	CC	AA	GG
Nebbiolo N. Chiavennasca 34	GT	AG	GG	CC	AA	GG
Nebbiolo N. Cobianco 2 505	GT	AG	GG	CC	AA	GG
Nebbiolo N. CVT 415 PM	GT	AG	GG	CC	AA	GG
Nebbiolo N. Lampia CVT 141	GT	AG	GG	CC	AA	GG
Nebbiolo N. Michet CVT 63	GT	AG	GG	CC	AA	GG
Nebbiolo N. Nebbiolo 180 Cordero	GT	AG	GG	CC	AA	GG
Nebbiolo N. Prunent (Pello, Ossola)	GT	AG	GG	CC	AA	GG
Nebbiolo N. Pugnet (Carema)	GT	AG	GG	CC	AA	GG
Nebbiolo N. R3 cordero	GT	AG	GG	CC	AA	GG
Nebbiolo N. VCR 130 Fontanafredda	GT	AG	GG	CC	AA	GG
Nebbiolo N. VCR 135 Fontanafredda	GT	AG	GG	CC	AA	GG
Nebbiolo N. VCR 139 Fontanafredda	GT	AG	GG	CC	AA	GG
Nebbiolo N.Chiavennasca	GT	AG	GG	CC	AA	GG
Nebbiolo N.Lampia CVT 185	GT	AG	GG	CC	AA	GG
Nebbiolo rosé (Chiavennaschino)	GT	AG	GG	CC	AA	GG
Nebbiolo rosé 111 Cordero	GT	AG	GG	CC	AA	GG
Nebbiolo rosé Chiavennaschino	GT	AG	GG	CC	AA	GG
Nebbiolo rosé CVT 266	GT	AG	GG	CC	AA	GG
Negrat	GT	AG	GG	CC	AA	GG
Negrera	GT	AG	GG	CC	AA	AG
Nera del Cilento	GT	GG	GG		AG	GG
Nera rada	GT	GG	GG	CC	AG	GG
Nerata	GT	GG	GG	AC	AA	GG
Neretto di Bairo	GT	AG	GG	AC	AA	AG
Neretto di Bairo N.	GT	AG	GG	AC	AA	AG
Neretto di Marengo	GT	GG	AG	CC	AA	GG
Neretto di Marengo	GT	GG	AG	CC	AA	GG
Neretto di Salto	GT	AG	AG	AC	AG	GG
Neretto di Salto	GT	AG	AG	AC	AG	GG
Neyret N.	GT	AG	AG	AC	AA	GG
Nosiola	GT	GG	AG	AC	AA	AG
Orsanella	GT	GG	GG	CC	AA	GG
Pavana	GT	GG	GG	CC	AA	AG
Pelaverga piccolo	GT	GG	GG	CC	AA	GG
Pelaverga piccolo N.	GT	GG	GG	CC	AA	GG
Petit rouge	GT	AG	AG	CC	AA	GG
Petit rouge	GT	AG	AG	CC	AA	GG
Petit rouge N.	GT	AG	AG	CC	AA	GG
Piculit neri	GT	GG	GG	CC	AA	GG
Pignola (Pignolo spano)	GT	AG	GG	CC	AA	GG
Pignola N.	GT	AG	GG	CC	AA	GG
Pignoletto	GT	GG	GG	CC	AG	GG
Pomposa MO	GT	GG	GG	CC	AG	AG
Prié blanc	GT	GG	GG	CC	AA	GG
Prié blanc B.	GT	GG	GG	CC	AA	GG
Raboso Piave	GT	AG	GG	AC	AG	AG
Raboso Piave	GT	AG	GG	AC
Raboso Piave	GT	AG		AC	AG	AG
Raboso Veronese	GT	GG	GG	CC	AG	AG
Raboso veronese	GT	GG	GG	CC	AG	AG
Rastajola	GT	GG	GG	CC	AA	GG
Recuno	GT	GG	GG	CC	AA	GG
Refosco di Rauscedo	GT	GG	GG	CC	AA	GG
Ribolla gialla	GT	GG	GG	AC	AA	GG
Ribolla gialla	GT	GG	GG	AC	AA	GG
Ribolla Gialla	GT	GG	GG	AC	AA	GG
Ripanea	GT	GG	AG	CC	AA	GG
Rossoletta	GT	GG	GG	CC	AA	GG
Rossolino nero	GT	AG	GG	CC	AA	GG
Ruché	GT	AG	GG	CC	AA	GG
Ruché N.	GT	AG	GG	CC	AA	GG
S. Anna Lipsia B.	GT	GG	GG	CC	AG	AG
Schiava (Rossara)	GT	GG	GG	AC	AA	AG
Schiava gentile	GT	GG	GG	CC	AG	AG
Schiava grossa	GT	GG	GG	CC	AG	GG
Schiava grossa	GT	GG	GG	CC	AG	GG
Schiava Lombarda	GT	GG	GG	AC	AA	AG
Schiava N.	GT	GG	GG	AC	AA	AG
Scimiscià (Scarsafoglia)	GT	GG	AG	CC	AA	GG
Scimiscià B.	GT	GG	AG	CC	AA	GG
Sconosciuta aromatica (Villadeati)	GT	GG	GG	CC	AA	GG
Slarina	GT	GG	AG	CC	AA	AG
Slarina N.	GT	GG	AG	CC	AA	AG
Timorasso	GT	GG	GG	CC	AG	GG
Timorasso B.	GT	GG	GG	CC	AG	GG
Trebbianina	GT	GG	AG	CC	AA	GG
Trevisana nera	GT	AG	GG	AC	AA	GG
Uva Reina	GT	GG	GG	AC	AG	GG
Uvalino	GT	AG	AG	CC	AA	GG
Uvalino N.	GT	AG	AG	CC	AA	GG
Verdesse B.	GT	GG	GG	CC	AA	GG
Vermentino	GT	AG	GG	CC	AA	GG
Vermentino	GT	AG	GG	CC	AA	GG
Vespolina	GT	GG	AG	AC	AA	GG
Vespolina N.	GT	GG	AG	AC	AA	GG
Vubola	GT	GG	GG	CC	AA	GG
Zimmettraube Blau	GT	GG	AG	CC	AA	GG
Malvasia nera di Bolzano	TT	GG	GG	CC	AA	AG
Rèze	TT	GG	GG	AC	AA	GG
Sconosciuta Spineto	TT	GG	GG	CC	AA	GG
Abouhou		GG		AC
Achlamiche		GG		CC
Adreuli skelkana		GG		CC
Adreuli tetri		GG		AC
Aetonychi mavro		GG		AC
Affenthaler		GG		CC
Ag isioum		GG		CC
Ag Kiourdach faux (Collection Kichinev)		GG		CC
Agadaï		GG		AC
Agourane		GG		CC
Agua santa		GG		CC
Ahmar Derani		GG		CC
Ahmeh Sal apyrène		AG		AC
Ahmeur bou Ahmeur		GG		CC
Aïdani mavro		GG		CC
Aïn el Bouma		GG		AC
Airén		GG		CC
Ak ouzioum tagapskii		GG		CC
Akiki		GG		AC
Alarije		GG		CC
Alba imputotato		GG	AG	CC
Albaranzeuli bianco		GG	AG	AC
Albillo de Albacete		GG		CC
Albillo de Grenada		GG		CC
Albillo Real		GG		CC
Alcanon		GG		CC
Aleático		GG		CC
Aledo		GG		CC
Aledo real		GG		AC
Alexandroouli		GG		CC
Alfrocheiro preto		GG		CC
Alicante Henri Bouschet		GG		CC
Alicantí		GG		CC
Allarén		GG		CC
Almeria nera		GG		AC
Alphonse Lavallée		AG		CC
Altesse		GG		CC
Alvarelhão		GG		CC
Alvarinho		GG		AC
Amaral		AG		CC
Amessasse		GG		AC
Amigne		GG		CC
Ancellotta		AG		CC	AA	AA
Angoor Kalan		AG		AC
Ansonica		GG	GG	CC	AA	GG
Antão Vaz		GG		CC
Aouillat		GG		CC
Aragatzi		GG		CC
Araklinos		GG		AC
Arakseni tcherni		AG		AC
Arbane		GG		CC
Argant		GG		AC
Arinarnoa		AG		CC
Arinto = Pedernã		GG		CC
Arinto do Dão		GG		CC
Arinto tinto (Collection Soares Franco)		GG		CC
Arna-guirna		GG		CC
Aromriesling		GG		CC
Arrouya		AG		CC
Arvine		AG		CC
Askéri		GG		AC
Asma		GG		CC
Asprinio bianco		GG		CC
Asprouda Santorinis		GG		CC
Assali al arous		GG		CC
Assouad karech		GG		CC
Assouad Koupti		GG		CC
Assoued kere		GG		CC
Assuretuli sitavi		GG		CC
Asswad Abou Khislé		GG		CC
Assyl kara		GG		CC
Assyrtico		GG		CC
Athiri lefko (Kotinis)		GG		CC
Attiki		AG		AC
Autumn seedless		GG		CC
Avarengo		GG	AG	CC
Avassirkhva		AG		AC
Avesso		GG		CC
Avgoustiatis		GG	GG	CC
Azizi el Jaïa		GG		CC
B 40-97 (Ramming)		GG		CC
Babica crna		GG		CC
Bacchus		GG		CC
Badagui noir		GG		CC
Baga		GG		CC
Bajor kék		GG		AC
Bakator piros		GG		CC
Bakhtiori		AG		CC
Balbut bijeli		GG		CC
Balouti (Abbaye de Latroun)		GG		CC
Balsamina (Collection Oberlin)		GG		CC
Baratcsuha szürke		AG		CC
Baresana = Korithi aspro		GG		AC
Barlinka faux (Almeria)		GG		CC
Baroque		AG		AC
Baserri		GG		CC
Basicata		GG		AC
Basilikumtraube		GG		AC
Bastardo espanhol		GG		CC
Bastardo Magaratchskii		GG		CC
Bastrardo blanco		GG		CC
Batista		GG		CC
Battraube		GG		CC
Bayad (non identified)		GG		CC
Bayadi de Syrie		GG		CC
Bayan Shirei		GG		AC
Béclan		GG		AC
Beerheller		GG		AC
Belle Denise		GG		AC
Bellone		GG	GG	CC
Benedicto		GG		CC
Benedicto falso		GG		CC
Beregi rozsas		GG		AC
Bermejuela		GG		CC
Bermestia bianca		GG		CC
Bezoul el Aouda		GG		AC
Bezoul el Kelba		GG		AC
Bianco d'Alessano		GG	AG	AC
Bicane		GG		CC
Big Muscat seedless		AG		CC
Big Perlon		GG		AC
Black monukka		AG		AC
Black Morocco		GG		AC
Blanc Auba		AG		AC
Blanc de Rhafsaï		GG		CC
Blank blauer		GG		CC
Blanquiliña		GG		CC
Blatterle		GG		AC
Bobal		GG		CC
Bogazkere		GG		AC
Bombino bianco		GG	GG	CC
Bonamico		GG	GG	CC
Bondola		AG		CC
Borchalo		GG		AC
Borraçal		AG		CC
Borrado das moscas		GG		CC
Bou Khanzir noir		GG		AC
Bourboulenc		GG		CC
Brachetto		GG	GG	CC
Braghina		GG		CC
Breider 5-6		GG		CC
Breval negro		GG		AC
Brun Fourca		GG		CC
C 50-171 (Ramming)		GG		CC
Cabernet franc		AG	GG	CC	AA	AG
Cacaboué		GG		CC
Cahours		GG		CC
Cainho		AG		AC
Calabre		GG		CC
Calabrese = Nero d'Avola		GG		CC
Callet		GG		AC
Camaralet		GG		CC
Camaraou noir		AG		CC
Camarate		GG		CC
Canella		GG		CC
Cañocazo		GG		CC
Cañorroyo		GG		CC
Caprugnone		GG		CC
Carcajolo		GG		AC
Cardinal		AG		CC
Carignan		GG		CC
Carina (Australie)		AG		CC
Carrasquin		GG		CC
Casetta		GG		CC
Castañal		AG		AC
Castelão		GG		CC
Castellana blanca		GG		CC
Castets = Maturana tinta de Navarrete		GG		CC
Castillo de arcos		GG		CC
Catalanesca		GG		CC
Catarratto bianco		GG		AC
Cayam		AG		CC
Cayetana blanca		GG		CC
Cayetana blanca = Jaen blanco		GG		CC
Centennial seedless		GG		AC
Cercial du Dão		GG		CC
César		GG		AC
Chahnani		GG		AC
Chami abiad		GG		AC
Chaouch blanc		GG		CC
Chaouch rose		GG		CC
Chaptal		GG		AC
Chardonnay		GG	AG	CC	AA	AG
Chasselas		GG	AG	AC
Chatus		GG	GG	CC
Chava		GG		CC
Chenin		GG		CC
Chirai obak		AG		CC
Chouchillon		AG		AC
Ciliegiolo		GG	GG	CC	AA	GG
Cinsaut		GG		CC
Clairette		GG	GG	AC
Claverie coulard		GG		CC
Coada vulpii		GG		AC
Coarna alba		GG		CC
Cococciola		GG		CC
Coda di volpe bianca		GG	GG	CC
Codivarta		GG		AC
Cojonata		GG		CC
Colorino		GG		AC
Completer		AG		AC
Conca d'oro (non identified)		GG		CC
Corason de Kabritte blanc		GG		CC
Corazón de cabrito		GG		CC
Corbeau		GG	AG	CC	AA	AA
Corbina vicentina o nostrana		GG		AC
Cornichon blanc (non identified)		GG		AC
Cornifesto		GG		CC
Courbu		GG		CC
Crimposie		GG		AC
Crimson seedless		GG		AC
Criolla grande sanjuanina		GG		CC
Croatina		GG	GG	AC
Cruixen = Pampolat girat		GG		CC
Cuatendrá		GG		CC
Cuelga		GG		CC
Dabouki		GG		CC
Danugue		GG		AC
Darkaia noir = Coarna neagra		GG		CC
Datal		GG		CC
Dattier de Beyrouth		GG		CC
De cilindro		GG		AC
Deckrot		GG		CC
Dedo de Dama		GG		AC
Derechero		GG		CC
Dermatas		GG		CC
Diagalves		GG		AC
Dili kaftar		GG		AC
Dimiat		GG		CC
Dimrit		AG		CC
Dinka zöld		GG		CC
Djandjal kara		GG		AC
Doight du neigne		GG		CC
Domina		GG		CC
Dominga		GG		CC
Dona Maria		GG		CC
Dongine		GG		CC
Donzelinho branco		GG		CC
Donzelinho tinto		GG		CC
Doppel Augen		GG		AC
Doradilla		GG		CC
Douradinha		AG		CC
Dureza		AG		CC
El Farryali		GG		AC
El Gouz		GG		CC
Elbling		GG		AC
Emerald seedless		GG		AC
Epero de Gall		GG		CC
Epinou		GG		AC
Espadeiro tinto		GG		CC
Estaca saouma		GG		CC
Fahri kalamak		AG		CC
Falanghina		GG	GG	CC
Fer		AG		CC
Ferlongo		GG		CC
Fernandella		GG		CC
Fernão Pires		GG		CC
Ferral (Spain) = Uvallon		GG		AC
Ferral = Achladi		GG		CC
Feteasca alba		GG		CC
Feteasca regala		GG		CC
Fiano		GG	GG	CC
Fiesta		GG		CC
Flame seedless		AG		CC
Flora		AG		CC
Fogoneu		GG		CC
Fokiano		AG		CC
Folgasão		GG		CC
Fondo de Orza		GG		AC
Forastera (Spain)		GG		CC
Forcallat tinta		GG		CC
Fortunato		GG		CC
Frankenthal		GG		CC
Freisa		GG	GG	CC
Fuella nera		GG		CC
Fumin		AG	GG	AC
Furmint		GG		AC
Gabriella		GG		CC
Galbena de Odobesti		GG		AC
Galbena uriasa		GG		AC
Galotta		AG		AC
Gamaret		GG		CC
Gamay		GG	AG	AC	AA	GG
Gantziandan		GG		CC
Garbanega faux (Istituto San Michele)		AG		AC
Garganega		GG	GG	AC	AA	GG
Garrido macho		GG		AC
Garro		GG	AG	CC
Gascon		AG		CC
Gateta		GG		AC
Geisdutte blau		GG		AC
Gelbhölzer blau		GG		AC
Genk Uzum		GG		AC
Genovèse		GG		CC
Gharbi		GG		CC
Gheméra		GG		CC
Gibert		GG		CC
Gibi = Hebén		GG		CC
Glycostaphyllo		GG		CC
Goher		GG		AC
Goldriesling		GG		CC
Golodan		GG		AC
Gorgollasa		GG		CC
Gouais blanc		GG		AC
Graeco		GG		CC
Grain		AG		CC
Granatovyi		AG		AC
Grand Noir de la Calmette		GG		CC
Grappenoux		GG		CC
Grassen		GG		CC
Grec rouge		GG		CC
Grechetto = Pignoletto		GG		CC
Greco bianco		GG	GG	CC	AA	AG
Greco di Tufo		GG	GG	CC
Greg		GG		CC
Grenache		GG		AC
Grignolino		GG	GG	CC
Grillo		GG	GG
Gros Bourgogne		GG		CC
Gros Cabernet		GG		CC
Gros Colman		AG		CC
Gros Manseng		GG		CC
Gros Maroc		GG		CC
Grosse Mérille		GG		CC
Grüner Veltliner		GG		CC
Hadari		GG		AC
Hagnos Zöld		GG		CC
Halholyag		GG		CC
Hängling spänischer = Tauberschwarz		GG		AC
Harslevelu		GG		CC
Henab turki		GG		AC
Heptakilo		GG	GG	CC
Heroldrebe		GG		AC
Heunisch schwarz		GG		CC
Heunish rot n°1		GG		CC
Heunish rotgestreift = mutation Gouais		GG		AC
Hoertling weiss		GG		CC
Houssein rouge		GG		CC
Humagne blanc		GG		CC
Hunisa		GG		AC
Hweidi		GG		AC
Ichkimar		AG		AC
Ichkimar biely faux (Collection Kichinev)		GG		AC
Icod de los Vinos		GG		CC
Impigno		GG		CC
Institutis grozelmtevana		GG		CC
Irsai Oliver		GG		AC
Italia		GG		CC
Ithaki		GG		CC
Izsaki sarfeher		GG		AC
Jaoumet		GG		CC
Javor weiss		GG		AC
Jeronimo		GG		AC
Joubertin		GG		CC
Juan Garciá		GG		CC
July Muscat		GG		CC
Kadarka		GG		CC
Kaisermuskat		GG		CC
Kanzler		GG		CC
Kapistroni tétri hermaphrodite (Coll. Kichinev)		GG		CC
Kara oglan faux		GG		CC
Kara ouzume Aschkhabadsky		GG		AC
Kartsiotis		GG		AC
Kasoufi de la Bekaa		GG		AC
Katta-kourgan		GG		AC
Kéknyelü		GG		CC
Kerner		GG	GG	CC
Khalili belyi		GG		CC
Khalt		GG		CC
Kharistvala meskhuri		GG		AC
Khikhvi		GG		CC
Khikhvi femelle (Collection Kichinev)		GG		CC
Khindogny		GG		CC
Khoussaïné blanc		GG		CC
Kichmich tcherni		GG		AC
Kizil sapak faux		GG		AC
Kizil Yakdona		AG		AC
Kokurdes belyi		GG		CC
Kolliniatiko		GG		AC
Kolontar		GG		CC
Kolossié gebirgig		GG		AC
Königstraube		GG		CC
Kontegalo		GG		AC
Korza erevani		GG		AC
Kotsifali		GG	GG	CC
Kouroupitsa		GG		AC
Koutlaksky belyi		GG		CC
Kövidinka		GG		AC
Koz ouzioum		GG		CC
Krakhouna		GG		CC
Labrusco		GG		CC
Ladikino = Psarossyriko		GG		CC
Lado		GG		CC
Lagrein		GG	GG	CC
Lambrusco di Sorbara		GG	GG	CC
Lambrusco Maestri		GG	GG	AC
Lambrusco Marani		GG	GG	CC
Lambrusco Salamino (Collection Conegliano)		GG		CC
Lameiro		GG		CC
Landroter = Cornalin du Valais		GG		CC
Lauzet		GG		CC
Len de l'El		GG		CC
Lignan		GG		CC
Limberger		GG		AC
Limnio		GG	GG	CC
Listán del condado		GG		CC
Lisztes feher		GG		AC
Louali		GG		AC
Loureiro		GG		CC
Luisa blanca		GG		AC
Lumassina		AG	GG	CC
Macabeu		GG		CC
Madeleine angevine		GG		CC
Madeleine angevine Oberlin		GG		CC
Madeleine de Clermont		GG		CC
Madeleine Salomon = Agostenga blanc		GG		CC
Magdeleine noire des Charentes		GG		CC
Mai 3		GG		AC
Malvar		GG		CC
Malvasia di Sardegna		GG		CC
Malvasia istriana		GG	AG	CC	AA	GG
Malvasia volcánica		GG		CC
Malvoisie de Lasseraz		GG		CC
Mancens = Giro de Baleares		GG		CC
Mancin		AG		CC
Mandilaria		AG		AC
Manseng noir		GG		CC
Manses de Tibbus		GG		CC
Manteudo		GG		AC
Maratheftiko		GG		AC
Marselan		GG	GG	CC	AA	GG
Massirart		GG		CC
Matilde		AG		CC
Matrassa		GG		CC
Matrassa blanc faux		AG		AC
Maturana blanca		GG		CC
Mauzac		GG		CC
Mayorquin		GG		CC
Mècle		GG		CC
Medouar		GG		CC
Mencia		GG		CC
Merbein seedless		GG		CC
Merlot		AG	GG	CC	AA	GG
Merseguera		GG		CC
Meslier Saint-François		GG		CC
Miguel de Arco		GG		CC
Miguel de Arco (Spain)		GG		CC
Mireille		GG		CC
Misket Rusenski		GG		CC
Mission = Listan prieto		GG		AC
Molinera gorda		GG		CC
Moll		GG		CC
Mondeuse		AG		CC
Mondeuse blanche		GG		CC
Mondragón		GG		CC
Monica femelle (Tunisie)		AG		CC
Monstruosa		GG		CC
Montepulciano		GG	GG	CC
Morate		GG		CC
Moravia agria		GG		CC
Moré		GG		AC
Morenillo		GG		CC
Morenzi		GG		AC
Moristel		GG		CC
Morrastel		GG		AC
Moscatel de angüés		GG		CC
Moscato di Terracina		GG		CC
Moscato giallo		GG	GG	CC
Moscatuel		GG		CC
Moscita rosa = Tamjanika crna		GG		CC
Mourisco tinto = Marufo		GG		AC
Mourvèdre		GG	GG	CC
Mourvèdre Goulé		GG		CC
Mskhali		GG		AC
Mtsklarta		GG		CC
Müller-Thurgau		GG		CC
Muradouli		GG		AC
Muradouli 3		GG		CC
Murescu = Escursach		GG		AC
Mureto		GG		CC
Muscat à petits grains blancs		GG		CC
Muscat d'Alexandrie		GG		CC
Muscat d'Eisenstadt		GG		CC
Muscat d'Istamboul		GG		CC
Muscat Ottonel		GG		CC
Muscate (Collection Ravaz)		GG		CC
Müsküle		AG		CC
Naosé		GG		AC
Napoleon = Don Mariano		GG		CC
Nassau		GG		AC
Nave = Totosi		GG		AC
Negra dorada		GG		CC
Negra mole		GG		CC
Negra rayada		GG		CC
Negra tardía		GG		CC
Négret castrais		GG		CC
Négret pounjut		GG		CC
Negru de Causani		GG		CC
Negru mare		AG		CC
Negru virtos		GG		CC
Nehelescol		GG		CC
Nerello Cappuccio		GG	GG	CC
Nero grosso		GG		CC
Nevoeira		GG		CC
Nieddera		GG	AA	CC
Nimrang rouge		AG		AC
Nincusa		GG		CC
Obeidi		GG		AC
Odem		GG		AC
Odjaleschi		GG		AC
Oeillade noire		GG		CC
Ohanes		GG		AC
Ojo de Buey		GG		CC
Öküz gözü faux		GG		AC
Öküzgözü		GG		CC
Olasz Korai		GG		AC
Olber weiss		GG		CC
Olivette blanche		GG		AC
Olivette rose		GG		AC
Opsimo Edessis		GG		CC
Ora		AG		CC
Orangetraube		GG		CC
Öreg Kadarka		GG		CC
Orlovi nokti		GG		CC
Ortega		GG		CC
Osteiner		GG		CC
Ouliven		GG		CC
Outanant		GG		AC
Pagadebiti		GG		CC
Palestina Oberlin I		GG		CC
Palomino fino = Listan		GG		CC
Palote		GG		CC
Pampolat de Sagunto		GG		CC
Pannonia kincse		GG		CC
Panse précoce		GG		CC
Pansera		GG		CC
Papazkarasi		GG		CC
Pardilla		GG		CC
Pardina		AG		AC
Parduca		GG		CC
Parellada		GG		CC
Pasiga		GG		CC
Pedral		GG		CC
Pedro Luis		GG		CC
Pedro Ximénez		GG		CC
Peikani		GG		AC
Penouille		GG		CC
Perle de Csaba		GG		AC
Perlon		GG		AC
Pero Godal		GG		CC
Perricone		GG	GG	CC
Perruno		GG		CC
Persan		GG		CC
Petit Bouschet		GG		AC
Petit Manseng		GG	GG	CC	AA	AG
Petit Verdot		GG	AG	CC	AA	GG
Peygamber üzümü		GG		AC
Picadillo		GG		CC
Picolit		GG	GG	CC	AA	AG
Piedirosso		AG	GG	CC
Pinot noir		GG	AG	CC	AA	AG
Pinotage		GG		CC
Piquepoul noir		GG		CC
Plant d'Arrat		GG		CC
Plant de Chaudefonds 53 (Fardeau)		GG		CC
Plant de Pedebernade 1		GG		CC
Plant de Ponteilla (Jaubert)		GG		CC
Plant de Roubia (Marre)		GG		AC
Plant de Vic 98-N-3 (Collection Torres S.A.)		GG		CC
Plant droit		GG		AC
Plant du Maroc E (Collection Meknès)		GG		AC
Planta mula faux		GG		CC
Planta nova		GG		CC
Platyracho		GG		AC
Plavina crna		GG		CC
Plyto		GG		CC
Portugais bleu		GG		CC
Posip bijeli		GG		CC
Pougayen		AG		CC
Poulsard		GG		CC
Pozsonyi feher		GG		AC
Prieto picudo		GG		CC
Prima		GG		CC
Primitivo		GG	GG	CC
Prokupac		GG		CC
Quiebratinajas		GG		CC
Quigat		GG		CC
Rabigato		GG		CC
Rabo d'ovelha		GG		CC
Raboso piave		AG	GG	AC	AG	AG
Ragol		GG		CC
Raisaine		GG		CC
Ramisco		GG		CC
Rannii Vira		GG		AC
Rassegui		GG		CC
Rayada melonera = Corropio		GG		CC
Razachie rosie		GG		CC
Razakisi antep		GG		AC
Razdani		GG		AC
Red Globe		GG		CC
Red Ohanes		GG		CC
Redondal		GG		CC
Reine des Vignes		GG		CC
Ribote rose		GG		CC
Riesling		GG	GG	CC
Riesling bleu (Collection Oberlin)		GG		CC
Riesling italico		GG	GG	AC	AA	GG
Riminèse		GG		CC
Rivairenc = Aspiran noir		GG		CC
Rocia		GG		CC
Roi des précoces		GG		CC
Rojal negro		GG		AC
Romeïko		GG		CC
Rosa menna di vacca		GG		CC
Rosaky rose faux		GG		AC
Rossara		GG		AC
Rossignola		AG		AC
Roublot		GG		AC
Roumi noir		GG		CC
Roussette basse de Seyssel		GG		CC
Royal = Rojal tinta		GG		AC
Rubinovyi Magaracha		AG		CC
Ruby Cabernet		GG		CC
Rudezusa		GG		CC
Rufete		GG		CC
Ruzevina (Jelaska)		GG		CC
Sabaté		GG		AC
Sabro		GG		CC
Sagrantino		GG	GG	CC
Saint-Laurent		GG		CC
Salceño blanco		GG		CC
Salicette (Collection Parc de la Tête d'Or)		GG		CC
Salvador		GG		CC
San Lorenzo		GG	GG	CC
Santanera		GG		AC
Sao Mamede		GG		CC
Saperavi		GG		CC
Sapéré otskhanouri faux		GG		AC
Sasca (Collection Ravaz)		GG		AC
Sauterne blanc (Naugé)		GG		CC
Sauvaget noir		GG		CC
Savagnin blanc		GG		CC
Savvatiano		GG		AC
Schiradzouli		GG		CC
Schirastraube		GG		AC
Semidano		GG	AG	CC	AA	GG
Semillon		AG		CC	AA	GG
Señá		GG		CC
Sercial		GG		AC
Serna inta		GG		CC
Servanin		AG		CC
Servant		GG		CC
Shabash		GG		CC
Shtur angur		GG		CC
Siah		GG		AC
Sibirkovy		GG		CC
Siegerrebe		GG		CC
Silvestris CA 10.1		GG		CC
Skiadopoulo		GG		AC
Skylopnichtis		GG		AC
Soïaki		AG		AC
Sorok Let Oktiabria		GG		CC
Souzao faux		AG		CC
Staphidampelo		AG		CC
Starinky		GG		CC
Stavroto		GG		CC
Stavroto faux (Collection Lykovrissi)		GG		CC
Steinschiller weisser		GG		CC
Strophyliatico		GG		AC
Sublima seedless		GG		CC
Sultana moscata		GG		AC
Sultanina de Bulgarie		GG		CC
Sultanine		GG		AC
Sumoll tinto		GG		CC
Sylvaner		GG		CC
Syrah		AG	AG	CC	AA	AG
Sytanich		GG		CC
Tachtas		GG		AC
Taïfi rosovy		AG		AC
Tantovina		GG		CC
Tarragoni		GG		CC
Tarrango		AG		CC
Taschly		GG		CC
Tavkveri		GG		AC
Tchaïnak = Gordin verde		GG		CC
Tebrizi (Collection Germany)		GG		CC
Teinturier		GG		CC
Tempranilla blanca = Santa Magdalena		GG		CC
Tempranillo		GG	GG	CC
Terret Bouschet		GG		AC
Teta de vaca (Spain)		GG		AC
Teta de Vaca = De Cuerno		GG		CC
Tibouren		AG		CC
Tini		GG		CC
Tinta Barroca		AG		CC
Tinta Madeira		GG		CC
Tinto Cao		GG		CC
Tinto velasco		GG		AC
Torralba		GG		CC
Torrontès riojano		GG		AC
Tortozon		GG		CC
Totika		GG		AC
Touriga franca		AG		AC
Touriga nacional		AG		CC
Trebbiano spoletino		GG		CC
Treixadura		GG		CC
Trepat		GG		CC
Tressot		AG		CC
Trincadeira das pratas		GG		CC
Trobat		GG		CC
Trousseau		GG		CC
Tsitsa Kaprei		GG		CC
Tsitska		GG		CC
Tsolikouri		GG		CC
Turki		GG		CC
Txakoli = Hondarrabi beltza		AG		CC
Tzimliansky belyi		GG		CC
Urbanitraube noir (Collection Oberlin)		GG		CC
Urmi dinka		GG		CC
Usakheluri		GG		CC
Uva de Rey		GG		CC
Uva di Troia		GG	GG	CC
Uva di Trojanero		GG		CC
Valenci blanco		GG		CC
Valensi noir		GG		CC
Variété d'oasis Bou Chemma 46		GG		CC
Varnenska Gimza		GG		AC
Vassarga bielaia		AG		AC
Velika		AG		CC
Verdea		GG	GG	CC
Verdea noir		AG		AC
Verdeca = Lagorthi		GG		CC
Verdejo		GG		CC
Verdejo de Salamanca		GG		CC
Verdelho tinto femelle		GG		CC
Verdil		GG		CC
Verdiso		AG	GG	CC
Verduzzo friulano		GG	GG	CC
Verico		GG		CC
Verjus		GG		CC
Vermentino nero		GG	GG	AC
Vernaccia di San Gimignano		GG	AG	AC
Verués de Huarte		GG		CC
Victoria		GG		CC
Vidadillo		GG		AC
Vidiano		GG		CC
Vigne sauvage faux Fethiye 58-64		GG		CC
Vigne sauvage faux Mouchouses 1		GG		CC
Vigne sauvage faux Tighzirt 1		GG		CC
Vijiriega		GG		CC
Vinhão		AG		CC
Vintaïu		GG		CC
Viosinho		GG		CC
Vital		GG		CC
Voïdomatis		GG		CC
Voskeat		AG		CC
Vulpea faux (Collection Ravaz)		GG		CC
Wildbacher blau		GG	GG	AA
Wildbacher de Hongrie (Collection Ravaz)		GG		CC
Wildrebe von Bauer		GG		CC
Xarello		GG		CC
Xinisteri		GG		CC
Yaï isioum rosovy		GG		CC
Zakynthino		GG		AC
Zalema		GG		CC
Zante blanc (Collection Ravaz)		AG		CC
Zeini abiad		GG		CC
Zeini abiad (Spain)		GG		CC
Zemoasa		GG		AC
Zilavka		GG		CC
Zimmettraube grau rauchfarbig		GG		AC
Zweigelt		GG		AC

## Sheet: Table S2
Table S2. Primers used for validation by Sanger sequencing of the six selected SNP markers.
Genotype	ID marker	SNP position	ID Oligo	Primer sequences 5'-3'	Length of the fragment (bp)
Arneis	SNP_16408	chrUn_11939751	For	CACCCACCTTACAACCAAGC	311
			Rev	CAAAAGGTGATTGATAAAGACAGACATAA
	SNP_6647	chr16_2205363	For	ACCAGCGATCATAGAGTGTGT	424
			Rev	ATCCTCCGACTGGATTGCAA
Barbera	SNP_3356	chr13_13394546	For	AGGAATTCTGATCAAATTAGCAGTTG	381
			Rev	TCCACTTGTCCGGAATATGCT
	SNP_15726	chr9_2034464	For	GGCATGCAAGAGTACAAAGT	693
			Rev	AACCCGATTGTAGTTGGAGA
Dolcetto	SNP_1722	chr11_14689872	For	ATGCAGAGGGGTAATGGAGG	378
			Rev	CCATGTTGAGTCTCTTCCAATCC
	SNP_87	chr1_11858923	For	TTCATTCTGCAGATTGAGTGGAA	309
			Rev	CTCCAGAGTTCCACGTAGCA

## Sheet: Table S3
Table S3. Primers and probes used for SNP genotyping.
Genotype	ID marker	SNP position	Allele Arneis	Allele non-Arneis	ID Oligo	Primer and Probe sequences 5'-3'	Length of the fragment (bp)
Arneis	SNP_16408	chrUn_11939751	T	G	For	GGAAATATCACCCTTACCCCTCAT	116
					Rev	CAAAAGGTGATTGATAAAGACAGACATAA
					Probe Allele T	FAM-CTGTTAAAACTTGTATCTAC-NFQ
					Probe Allele G	VIC-TTAAAACTTGTAGCTACCC-NFQ
	SNP_6647	chr16_2205363	A	G	For	TTGATACCACCCAAAGGATAACTTT	78
					Rev	ATCCTCCGACTGGATTGCAA
					Probe Allele G	FAM-TGTACTAGCTTGCAGGAAT-NFQ
					Probe Allele A	VIC-CTGTACTAGCTTACAGGA-NFQ
Genotype	ID marker	SNP position	Allele Barbera	Allele non-Barbera	ID Oligo	Primer and Probe sequences 5'-3'	Length of the fragment (bp)
Barbera	SNP_15726	chr9_2034464	A	C	For	GCTCAAGATTTTGTTTCCACACAT	89
					Rev	TTTGGTATTGAAGGGTTCATCAGTAT
					Probe Allele C	FAM-AAGGCTGAGCCACTA-NFQ
					Probe Allele A	VIC-AAGGCTGAGCCAATAT-NFQ
	SNP_3356	chr13_13394546	A	G	For	AGGAATTCTGATCAAATTAGCAGTTG	86
					Rev	TCTTTGAGGTGCTGCTACACTTTT
					Probe Allele A	FAM-TTAGAAATTCCTATAAATGAAGG-NFQ
					Probe Allele G	VIC-TTCCTATAGATGAAGGATTG-NFQ
Genotype	ID marker	SNP position	Allele Dolcetto	Allele non-Dolcetto	ID Oligo	Primer and Probe sequences 5'-3'	Length of the fragment (bp)
Dolcetto	SNP_1722	chr11_14689872	G	A	For	GATGAAATGAAGGAGAAAGAGAAGGA	104
					Rev	CCATGTTGAGTCTCTTCCAATCC
					Probe Allele G	FAM-CCATTTCCAAGTAAG-NFQ
					Probe Allele A	VIC-ATCCATTTCCAAATAAG-NFQ
	SNP_87	chr1_11858923	A	G	For	TTCATTCTGCAGATTGAGTGGAA	101
					Rev	GTAAAAAAACTCAACACAGAAAGCAAATAC
					Probe Allele G	FAM-CCAGTCATGCGTACTA-NFQ
					Probe Allele A	VIC-CCAGTCATGCATACTA-NFQ
